# Supplementary material for: Clinical and Genetic Characteristics of Two Cases With Developmental and Epileptic Encephalopathy 93 Caused by Novel ATP6V1A Mutations and Literature Review
Source: Hum Mutat. 2024 Aug 30;2024:4678670. doi: 10.1155/2024/4678670 (PMC11919110; doi:10.1155/2024/4678670)
Supplement: Supporting Information — Additional supporting information can be found online in the Supporting Information section. Table S1: review of all cases genetic and clinical features with the developmental and epileptic encephalopathy 93. [file 4678670.f1.xlsx]

## Sheet: Supplementary Table
				Supplementary Table Review of all cases genetic and clinical features with the developmental and epileptic encephalopathy 93
				Case	Patient 1	Patient 2	Fassio et al.[2018]	Fassio et al.[2018]	Fassio et al.[2018]	Fassio et al.[2018]	Kadwa.[2020]
				ATP6V1A mutation	c.1061G>T(p.Trp354Leu) de novo	c.746C>T(p.Pro249Leu) de novo	c.298G>T(p.Asp100Tyr) de novo	c.1045G>A (p.Asp349Asn) de novo	c.1112A>G(p.Asp371Gly) de novo	c.80C>G (p.Pro27Arg) de novo	c.416A>G(p.Lys139Arg) de novo
				sex	Female	Female	Female	Male	Female	Male	Male
				Age	17 months	1 year	14 years	8 years	8 years	11 years	19months
				Clinical diagnosis	Infantile onset epileptic encephalopathy/infantile spasm	Global developmental delay/hypotonia	Infantile onset epileptic encephalopathy	ID/epilepsy	ID/epilepsy	Infantile onset epileptic encephalopathy	Infantile onset epileptic encephalopathy
				Head circumference	1year 5 months: 45cm (-2SD~1SD)	N/A	At birth: 32cm=3rd %ile (-1.9 SD); at 12years: 44.5cm ≤1st %ile (-7SD): microcephaly	At birth: 33cm = 10th %ile (-1.2 SD)	N/A	At 12 months: 43.5cm = 1st %ile (-2.2SD); at 11 years: 49cm≤1st %ile (-3.2SD): microcephaly	At 7 months: 40 cm (-3 SD): microcephaly
				Age/symptoms at first clinical presentation	6 months, hypotonia, developmental delay	Congenital developmental delay	11 months, hypotonia, developmental delay, seizures	1 month, developmental delay, jerky movement	2 years 6 months, seizures, developmental delay	7 months, hypotonia, developmental delay	7 months, infantile spasms, hypotonia, neuroregression
				Epilepsy	﹢	No seizures	﹢	﹢	﹢	﹢	﹢
				Age at seizure onset	1year 5 months	No seizures	11 months	2 years 10 months	2 years 6 months	11 months	7 months
				Seizures types	Infantile spasms (Convulsive seizures during nod and hug movements)/clonic seizures	No seizures	Convulsive seizures during fever at onset, then infantile spasms, tonic, focal clonic,focal occipital	Convulsive seizures during fever at onset, then focal occipital	Convulsive seizures during fever at onset, then generalized tonic-clonic	Convulsive seizures during fever at onset, then spasms, tonic, clonic and myoclonic	Infantile spasms
				Interictal EEG	Bilateral posterior head discharges and hypsarrhythmia during sleep period	Normal	Slow background, diffuse and multifocal epileptiform discharges	Posteriorly dominant, multifocal epileptiform discharges	Anteriorly predominant multifocal epileptiform discharges	Slow background, diffuse and multifocal epileptiform discharges	Hypsarrhythmia with multifocal interictal discharges
				Brain MRI	Hypomyelination，bilateral lateral ventricle body broaden and full	Partial T2W signal in bilateral globus pallidus was slightly higher, and partial extracerebral fluid lacunae were wider	Hypomyelination, mild brain and cerebellar atrophy	Normal at 7 years	Normal at 7 years	Mild atrophy at 1 years 5 months and 3 years 7 months	Normal at 7 months of age
				Treatment	Topiramate, ACTH, ketogenic diet and vigabatrin	L-carnitine, L-lysine VB12	N/A	N/A	N/A	N/A	ACTH, valproic acid, levetiracetam and zonisamide
				Clinical phenotype at last follow-up	Profound delay, moderate ID, poor language, hypotonia	Profound delay, poor language, gross motor and fine motor lag, low body weight, night terrors	Profound delay, nonverbal, no visual fixation, hypotonic/dyskinetic quadriparesis, non-ambulatory, early puberty	Moderate ID (FSDQ: 53), poor language, headache, amelogenesis imperfecta diagnosed at 3 years, optic atrophy	Moderate ID, poor language, mild dysmorphic features (wide forehead, deep set eyes, beaked nose), behavioural abnormalities with autistic traits, wide based gait, hypotonia	Profound delay, non-verbal,no visual fixation, coloboma of the iris, hypotonic/dyskinetic quadriparesis, non-ambulatory	Profound delay, (DQ < 70) hypotonia
				ID, intellectual disability; FSDQ, full scale developmental quotient; MRI, magnetic resonance imaging; EEG, electroencephalogram; SD, standard deviation; ACTH, adrenocorticotrophic hormone; +, present; N/A, not available.
				Case	Guerrini et al.[2022]
				ATP6V1A mutation	c.308A>G(p.Gln103Arg) de novo	c.826G>A(p.Gly276Arg) de novo	c.826G>A(p.Gly276Arg) de novo	c.967A>G(p.Arg323Gly) de novo	c.1235C>T(p.Pro412Leu) de novo	c.1305A>C(p.Leu435Phe) de novo	c.1123C>A(p.Pro375Thr) de novo
				sex	Female	Female	Female	Male	Female	Male	Male
				Age	5 years	13 months	13 months	8 years	2 years	10 years	4 years
				Clinical diagnosis	Infantile onset epileptic encephalopathy	Infantile onset develop- mental and epileptic encephalopathy	Infantile onset develop- mental and epileptic encephalopathy	Childhood onset epileptic encephalopathy	Infantile onset progressive encephalopathy	Infantile onset developmental and epileptic encephalopathy	Intellectual disability /febrile seizures
				Head circumference	1year2months: 45cm(33th%; -0.44SD) 2years: 46cm(15th%; -1 SD) 3years: 48cm(35th%; -0.39 SD) 4years: 48cm(15th%; -1 SD) 5years: 49cm (17th%;-1 SD)	1year1month: 45 cm (41th%; -0.2 SD)	1year1month: 43.5 cm (8th%; -1.4 SD)	2years3months: 48.5 cm (69th%; +0.51SD) 7years: 53.0 cm (90th %; +1.26SD)	6months: 38cm(<1st%; -3.8 SD) 2years: 44.2cm(<1st%; -2.3 SD)	At birth: 35cm(35th%; -0.4 SD) 7years: 52cm(50th%)	3years1months: 47.5cm (10th%; -1.2 SD) 6years: 49cm(3rd%; -1.88 SD)
				Age/symptoms at first clinical presentation	At birth, hypotonia, respiratory distress	4months, hypotonia, dev. delay, seizures	4months, hypotonia, dev. delay, seizures	2years3months, dev. delay	1months, startle-like episodes, spasticity, dev. delay	11months,dev.delay, hypotonia, seizures	1-2months, failure to thrive, hypotonia and dev. Delay
				Epilepsy	﹢	﹢	﹢	﹢	﹢	﹢	﹢
				Age at seizure onset	13 months	4 months	4 months	7 years	1 year 7 months	11 months	1 year 10 months
				Seizures types	Infantile spasms, generalized tonic-clonic, atonic, absence, myoclonic	Focal, then infantile spasms	Focal, then infantile spasms	Tonic clonic at onset, in clusters, intractable	Tremoring episodes	Spasms and myoclonic seizures, then mainly myoclonic	Febrile seizures (two episodes)
				Interictal EEG	Slow background,frequent diffuse and multi-focal discharges	Hypsarrhythmia	Hypsarrhythmia, then frequent bilateral occipital epileptiform discharges	Slow background activity with frequent sharp activity over the vertex.	Slow background, multifocal epileptiform discharges (sharp waves)	Slow background, diffuse and multifocal epileptiform discharges	6years: normal
				Brain MRI	4years: cavum septi, prominent pons in a thin brainstem. 5years: additional mild cerebellar cortical atrophy, hypomyelination	7months: mild diffuse cortical and vermis atrophy, thin CC, cavum septi, hypomyelination	7months: mild diffuse cortical and vermis atrophy, thin CC, cavum septi, hypomyelination	From 1year7months to 7years: progressive global volume loss involving the vermis with subtle volume loss of the cerebellar hemispheres and hypomyelination	Serial brain MRIs from age 6months to 2years: progressive supratentorial atrophy, white matter hyperintensity; thin corpus callosum, basal ganglia, cerebellum, and brainstem relatively spared, hypomyelination.MRS significant for reduced NAA and choline	3years: mild cerebral and cerebellar atrophy and hypomyelination 5years: mild worsening	11months: hypomyelination 2years3months hypomyelination persists, mild cortical atrophy, severe focal thinning, or dehiscence of bilateral posterior semicircular canals
				Treatment	N/A	N/A	N/A	N/A	N/A	N/A	N/A
				Clinical phenotype at last follow-up	Achieved babbling, cooing,laughing, pulling to stand and walking with assistance but regressed with worsening seizures since 4 years; then severe delay, nonambulatory, nonverbal, hypotonic quadriparesis, G-tube fed, amelogenesis imperfecta/enamel dysplasia	Profound dev. delay, hypotonic quadriparesis, poor head control,unable to roll over, no babbling, poor visual fixation, optic atrophy,failure to thrive, G-tube dependent	Profound dev. delay, hypotonic quadriparesis, poor head control,unable to roll over, no babbling, poor visual fixation, optic atrophy,failure to thrive, G-tube dependent	At 7years, cognitive testing: mid 3years level in verbal and early 2years level in nonverbal cognitive. Some regression in abilities after seizure onset. Initially ataxic gait, but now nonambulatory, amelogenesis imperfecta/ enamel dysplasia.	Profound dev. delay, nonverbal, no visual fixation, spastic quadriparesis, unable to sit; microcephaly with bitemporal narrowing and prominent metopic ridge.	Profound dev. delay, nonverbal,no visual fixation,hypotonic/ dyskinetic quadriparesis, nonambulatory (GRODs on skin biopsy), amelogenesis imperfecta/ enamel dysplasia	Moderate intellectual disability,nonverbal but uses a communication board, hypotonia, unsteady gait, mild dysmetria,drooling, amelogenesis imperfects/enamel dysplasia, long (hypotonic) facies, occasional stereotypies. Multiple food allergies
				ID, intellectual disability; FSDQ, full scale developmental quotient; MRI, magnetic resonance imaging; EEG, electroencephalogram; SD, standard deviation; ACTH, adrenocorticotrophic hormone; +, present; N/A, not available.
				Case	Guerrini et al.[2022]
				ATP6V1A mutation	c.941A>G(p.Asn314Ser) de novo	c.1234C>T(p.Pro412Ser) de novo	c.940A>G(p.Asn314Asp) de novo	c.947 C>T(p.Ser316Phe) de novo	c.1088G>T(p.Gly363Val) de novo	c.746C>G(p.Pro249Arg) de novo	c.1068G>T(p.Glu356Asp) de novo
				sex	Male	Male	Male	Female	Male	Male	Female
				Age	13 years	2 years 1 month	8 years	5 months	22 years	12 years	6 years
				Clinical diagnosis	Intellectual disability/epilepsy	Infantile onset progressive encephalopathy	Intellectual disability/epilepsy	Infantile onset progressive encephalopathy	Intellectual disability/epilepsy	Infantile onset developmental and epileptic encephalopathy	Infantile onset developmental and epileptic encephalopathy
				Head circumference	At birth:32cm (4th%; -1.7 SD but50th% if corrected for prematurity) 9years: 52.5 cm(35th%; -0.4 SD)	At birth: 28cm(<0.01%; -3.72SD) 9months: 36.8cm(<0.01%; -7 SD)	8years: 49.5cm(2nd%; -2SD)	At birth: 33cm(10th%; -1.22SD ) 4months: 39cm(3rd%; -1.9SD)	At birth: 36.5 cm(65th%; +0.4SD)	12years: 44cm(<1st%; -6.5 SD)	2years6months: 46cm(8th%; -1.3 SD)
				Age/symptoms at first clinical presentation	4months,dev.delay, hypotonia	Decreased fetal movements,neonatal hypotonia and respiratory failure, congenital arthrogryposis,neonatal dysphagia, diffuse (including facial) weakness	N/A	Neonatal hypotonia and areflexia,ventilation support from birth, at first looked around,then	1years3months, generalized seizures	2months, jerky eye movements preceding full blown infantile spasms	6months, diffuse hypotonia, dev. delay, infantile spasms
				Epilepsy	﹢	No seizures	N/A	No seizures	﹢	﹢	﹢
				Age at seizure onset	1 year 8 months	No seizures	N/A	No seizures	1 year 3 months	6 months	6 months
				Seizures types	Convulsive s.during fever at onset, then focal and generalized	No seizures	N/A	No seizures	Generalized tonic-clonic seizures, then absence and myoclonic; seizure free since 4years6months on TPM and VPA	Infantile spasms then more sustained tonic spasms in clusters.	Infantile spasms,focal seizures,focal status epilepticus
				Interictal EEG	Normal background,left temporal and frontal epileptiform discharges	Severe low voltage and slowing of background EEG	N/A	Excessive discontinuity and suppression with excessive sharp transients in central temporal leads	4years: normal background; bilateral, right predominant frontotemporalspike/polyspik e/sharp waves at 3-5 Hz	Slow background activity. Isolated epileptiform discharges.	2years6months: bilateral FT spikes 5years: left CT spikes
				Brain MRI	8years: mild atrophy of the superior vermis and cerebellar cortex,mild hypomyelination, thin CC	2weeks: premature sulcation pattern at. From 3months to 9months: hypomyelination with rapidly progressive, severe cerebral,brainstem and cerebellar atrophy	Bilateral posterior predominant cortical atrophy	1weeks: cavum septi and vergae 4months: generalized volume loss with enlarged pericerebral spaces and ventricles,hypomyelination, prominent pons in a thin brainstem,thin corpus callosum. MRI spectroscopy: metabolic lactic acidosis	2years6months: normal	Generalized loss of brain and brainstem volume	5years:hypomyelination, left cerebello pontine angle arachnoid cyst with compression of the middle cerebellar peduncle and displacement of the adjacent vestibulocochlear nerve
				Treatment	N/A	N/A	N/A	N/A	N/A	N/A	N/A
				Clinical phenotype at last follow-up	Moderate intellectual disability,poor language, autistic traits,amelogenesis imperfecta/enamel dysplasia, bleeding abnormalities with normal biologic exploration	Profound dev. delay, nonverbal,congenital arthrogryposis, diffuse (including facial) weakness, bell shaped thorax, dysphagia requiring G-tube, and chronic respiratory insufficiency requiring CPAP, microcephaly	Moderate-severe dev. delay (9-11months developmental level at 3years),independent walking at 6years, nonverbal, persistent fetal finger pads, flat nails, amelogenesis imperfecta /enamel dysplasia,fixation abnormality, pale optic disc, microcephaly	Profound global dev. delay, bradycardia with heart rate trending down, complete unresponsiveness at 4m, death for cardiac and respiratory failure	Mild-moderate intellectual disability, behavioral abnormalities with mild autistic traits, poor language, OCD and ADHD	Profound dev. delay, nonverbal, fully fed via G-tube, drools and coughs due to secretions, hypertonic, brisk reflexes, no flexion right hand at metacarpal phalangeal joints, premature puberty age 10y, microcephaly,amelogenesis imperfecta/enamel dysplasia	Intellectual disability, nonverbal,walks with support, motor stereotypies
				ID, intellectual disability; FSDQ, full scale developmental quotient; MRI, magnetic resonance imaging; EEG, electroencephalogram; SD, standard deviation; ACTH, adrenocorticotrophic hormone; +, present; N/A, not available.
				Case	Guerrini et al.[2022]
				ATP6V1A mutation	c.1142G>C(p.Arg381Pro) de novo	c.1075A>G(p.Arg359Gly) de novo	c.1075A>G(p.Arg359Gly) de novo	c.1123C>A(p.Pro375Thr) de novo	c.746C>G(p.Pro249Arg) de novo	c.1142G>Cp.(Arg381Pro) de novo	c.761G>Ap.(Cys254Tyr) de novo	c.947C>Tp.(Ser316Phe) de novo
				sex	Male	Male	Male	Male	Male	Male	Female	Male
				Age	2 years	20 months	5 years	10 years	6 years	9 years	3 years	1.5 months
				Clinical diagnosis	Infantile onset developmental and epileptic encephalopathy	Infantile onset developmental and epileptic encephalopathy	Childhood onset epileptic encephalopathy	Infantile onsetdevelopmental and epileptic encephalopathy	Childhood onset epileptic encephalopathy	Infantile onset progressive developmental and epilepticencephalopathy	Infantile onset progressive developmental and epileptic encephalopathy	Congenital hypotonia and arthrogryposis
				Head circumference	At birth: 34.3cm(24th%; -0.70SD) 10months: 43.1cm(<1st%; -2.24SD)	At birth: 35.5cm(43th%; -0.18SD); 12months:47.3cm(77th%;+0.73 SD)	At birth: 33.5cm(15th%; -1 SD) 5years: 52cm(76th%; +0.7 SD)	2years: 48cm(18th%; -0.88 SD) 3years: 49cm(35th%; -0.39 SD)	N/A	At birth: 35cm(39th%; -0.28SD) 9years: 46cm(<1st%; -5.3SD)	5months: 40cm(9th%; -1.36 SD) 32m: 44.5cm(1st%; -2.45 SD)	At birth: 35.5cm(43th%; -0.18SD)
				Age/symptoms at first clinical presentation	2weeks, hypotonia,poor contact	6months, hypotonia, dev. delay,micropenis	10months,hypotonia,motor dev.delay	9months, hypotonia, dev. delay	N/A	At birth,hypotonia,feeding difficulties,irritability, intermittent shivering, tics in mouth	4months, abnormal visual behavior,hypotonia, dev. delay	Congenital arthrogryposis, neonatal hypotonia with respiratory failure, dysphagia, diffuse weakness
				Epilepsy	﹢	﹢	﹢	﹢	﹢	﹢	﹢	No seizures
				Age at seizure onset	2 months	1 year 6 months	3 years	1 year 4 months	6 years	8 months	5 months	No seizures
				Seizures types	Infantile spasms,myoclonic seizures	Generalized tonic clonic seizures, absence	Convulsive s.during fever at onset, then tonic, tonic clonic, myoclonic/myocl onic-atonic and focal seizures	Convulsive s.during fever at onset, then generalized tonic-clonic. At age 8years, new semiology with staring, behavioral arrest, b/l arm extension, occasional drop seizures well controlled until puberty then drop seizures frequency increase	Generalized tonic-clonic seizures	Spasm, tonic, clonic and myoclonic	Epileptic spasms at onset. At 16months focal electrographic seizures in addition to spasms	No seizures
				Interictal EEG	7months: slow background, multifocal epileptiform discharges	Normal	Slow background, multifocal epileptiform discharges	Background with fragments of a 7-9 Hz posterior dominant rhythm with an amplitude of 20-30 microvolts.Abundant 15 Hz fast activity. Fairly developed anterior posterior gradient. No significant asymmetries	N/A	At 8 months:Temporal predominant, sharp waves and spike slow waves 2years7months: Diffuse slow (delta theta) activity; runs of parieto occipital spikes polyspikes	Multifocal and diffuse epileptiform discharges, focal background slowing	At 1month: slow background,no discharges
				Brain MRI	5months: normal	Subtle morphologic changes of the left hippocampus	12months, 3years and 4years:high signal intensity in subcortical white matter consistent with hypomyelination	2years3months: small hippocampi for age, normal signal, normal myelination for age	N/A	10months: brain atrophy, dilated ventricles. 2years9months: worsening of atrophic changes with hypomyelination and loss of white matter	4months: optic nerves and chiasm thin and slender, suspicious for hypoplasia, otherwise normal	1month: normal.
				Treatment	N/A	N/A	N/A	N/A	N/A	N/A	N/A	N/A
				Clinical phenotype at last follow-up	Profound global dev.delay, hypotonia, no visual tracking, microcephaly, amelogenesis imperfecta/enamel dysplasia	Profound dev. delay, hypotonia,micropenis, failure to thrive, telecanthus	Dev. delay, intellectual disability,autistic features, able to walk, poor language	Profound dev. delay, nonverbal,abnormal gait (out-toeing, wide based), amelogenesis imperfecta, oculomotor apraxia, aspiration of thin liquids with recurrent pneumonia, type 1 laryngeal cleft, drooling, toe and ankle fracture, autism, myopathic facies, ptosis, mild DIP contractures of the fingers	Global dev. delay, autism, hypotonia and epilepsy	Profound delay, microcephaly,nonverbal, no visual fixation -pathological VEP, dyskinetic, both hyper- and hypotonic, clonus in ankles, nonambulatory	Profound intellectual disability,cortical visual impairment, severe global axial hypotonia, appendicular hypertonus, nonambulatory, nonverbal, sialorrhea; G-tube dependent;triangular facies; normal dentition, microcephaly	Congenital hypotonia with arthrogryposis. Respiratory failure. Death at 1.5m in neonatal intensive care unit.
				ID, intellectual disability; FSDQ, full scale developmental quotient; MRI, magnetic resonance imaging; EEG, electroencephalogram; SD, standard deviation; ACTH, adrenocorticotrophic hormone; +, present; N/A, not available.
				Case	Li et al.[2023]	Li et al.[2023]	Li et al.[2023]	Chen et al.[2023]
				ATP6V1A mutation	c.749G>C(p.Gly250Ala) de novo	c.782A>G(p.Gln261Arg) de novo	c.1103T>C(p.Met368Thr) de novo	c .1132 C>T (p.Leu378Phe) inherited from his mother
				sex	Male	Male	Male	Male
				Age	21 years	15 years	19 years	5 years
				Clinical diagnosis	Focal epilepsy	Focal epilepsy	Focal epilepsy	epilepsy
				Head circumference	N/A	N/A	N/A	N/A
				Age/symptoms at first clinical presentation	secondary generalized tonic-clonic seizures	complex partial seizure and secondary generalized tonic-clonic seizures	complex partial seizure and secondary generalized tonic-clonic seizures	9 months, Convulsive seizures during fever at onset
				Epilepsy	﹢	﹢	﹢	﹢
				Age at seizure onset	10 years	9 years	9 years	9 months
				Seizures types	secondary generalized tonic-clonic seizures	complex partial seizure and secondary generalized tonic-clonic seizures	complex partial seizure and secondary generalized tonic-clonic seizures	convulsions, staring, paralysis, lockjaw
				Interictal EEG	Normal	Left central-parietal spike and slow waves	Left fronto-central spike and slow waves, with involvement of midline fronto-central regions	irregular slow rhythm in the occipital area during sleep
				Brain MRI	Normal	Normal	Normal	Normal
				Treatment	oxcarbazepine	oxcarbazepine	oxcarbazepine, lamotrigine	levetiracetam tablets
				Clinical phenotype at last follow-up	normal intelligence and motor development milestones	normal intelligence and motor development milestones	normal intelligence and motor development milestones	the seizures of the patient have been well controlled and no other abnormal development or clinical features have been observed.
				ID, intellectual disability; FSDQ, full scale developmental quotient; MRI, magnetic resonance imaging; EEG, electroencephalogram; SD, standard deviation; ACTH, adrenocorticotrophic hormone; +, present; N/A, not available.
